# Supplementary material for: Triboelectric Charging Properties of the Functional Groups of Common Pharmaceutical Materials Using Density Functional Theory Calculations
Source: Pharmaceutics. 2024 Mar 21;16(3):433. doi: 10.3390/pharmaceutics16030433 (PMC10975866; doi:10.3390/pharmaceutics16030433)
Supplement: Supplementary file 1 [file pharmaceutics-16-00433-s001.zip]

Archive with 1 entries (1 files):
- pharmaceutics-2919081-supplementary.pdf
